# Supplementary material for: Bioluminescence Production by Turnip Yellows Virus Infectious Clones: A New Way to Monitor Plant Virus Infection
Source: Int J Mol Sci. 2022 Nov 8;23(22):13685. doi: 10.3390/ijms232213685 (PMC9692398; doi:10.3390/ijms232213685)
Supplement: Supplementary file 1 [file ijms-23-13685-s001.zip]

Archive with 2 entries (2 files):
- Table-S1.pdf
- Figure-S1.pdf
